# Supplementary material for: Immunomodulatory Effects of (R)-Sulforaphane on LPS-Activated Murine Immune Cells: Molecular Signaling Pathways and Epigenetic Changes in Histone Markers
Source: Pharmaceuticals (Basel). 2022 Aug 4;15(8):966. doi: 10.3390/ph15080966 (PMC9414446; doi:10.3390/ph15080966)
Supplement: Supplementary file 1 [file pharmaceuticals-15-00966-s001.zip]

Archive with 1 entries (1 files):
- pharmaceuticals-1809325-supplementary.pdf
